# Supplementary material for: Evaluation of the Potency of Anti-HIV and Anti-HCV Drugs to Inhibit P-Glycoprotein Mediated Efflux of Digoxin in Caco-2 Cell Line and Human Precision-Cut Intestinal Slices
Source: Pharmaceuticals (Basel). 2022 Feb 18;15(2):242. doi: 10.3390/ph15020242 (PMC8875242; doi:10.3390/ph15020242)
Supplement: Supplementary file 1 [file pharmaceuticals-15-00242-s001.zip]

Archive with 1 entries (1 files):
- pharmaceuticals-1573074-supplementary.pdf
